# Supplementary material for: PyIOmica: longitudinal omics analysis and trend identification
Source: Bioinformatics. 2019 Nov 28;36(7):2306–7. doi: 10.1093/bioinformatics/btz896 (PMC7141865; doi:10.1093/bioinformatics/btz896)
Supplement: btz896_Supplementary_Data [file btz896_supplementary_data.zip]

Archive with 3 entries (2 files):
- btz896-suppl_data/
- btz896-suppl_data/Pyiomica Supplementary Material.pdf
- btz896-suppl_data/pyiomica_examples.ipynb
