# Supplementary material for: PyIOmica: longitudinal omics analysis and trend identification
Source: Bioinformatics. 2019 Nov 28;36(7):2306–7. doi: 10.1093/bioinformatics/btz896 (PMC7141865; doi:10.1093/bioinformatics/btz896)
Supplement: btz896_Supplementary_Data [file btz896_supplementary_data.zip › btz896-suppl_data/pyiomica_examples.ipynb]

# %% [markdown]
<img src="https://raw.githubusercontent.com/gmiaslab/pyiomica/master/pyiomica/data/PyIOmica.png?token=AKZGC3KSHJC4BEYKHRJ3D3C5HBZZC" width="500">

# %% [code]
# Import PyIOmica
import pyiomica as pio

# %% [markdown]
# Import of MathIOmica objects

# %% [code]
# %load examplesImportMathiomicaObjects.py

from pyiomica.utilityFunctions import readMathIOmicaData

print(pio.ConstantPyIOmicaExamplesDirectory, '\n')
tempPath = pio.os.path.join(pio.ConstantPyIOmicaExamplesDirectory, 'MathIOmicaExamples')

rnaExample = readMathIOmicaData(pio.os.path.join(tempPath, 'rnaExample'))
print('rnaExample:', str(rnaExample)[:400], '\t. . .\n')

proteinClassificationExample = readMathIOmicaData(pio.os.path.join(tempPath, 'proteinClassificationExample'))
print('proteinClassificationExample:', str(proteinClassificationExample)[:400], '\t. . .\n')

proteinTimeSeriesExample = readMathIOmicaData(pio.os.path.join(tempPath, 'proteinTimeSeriesExample'))
print('proteinTimeSeriesExample:', str(proteinTimeSeriesExample)[:400], '\t. . .\n')

proteinExample = readMathIOmicaData(pio.os.path.join(tempPath, 'proteinExample'))
print('proteinExample:', str(proteinExample)[:400], '\t. . .\n')

metabolomicsPositiveModeExample = readMathIOmicaData(pio.os.path.join(tempPath, 'metabolomicsPositiveModeExample'))
print('metabolomicsPositiveModeExample:', str(metabolomicsPositiveModeExample)[:400], '\t. . .\n')

metabolomicsNegativeModeExample = readMathIOmicaData(pio.os.path.join(tempPath, 'metabolomicsNegativeModeExample'))
print('metabolomicsNegativeModeExample:', str(metabolomicsNegativeModeExample)[:400], '\t. . .\n')

# %% [markdown]
# Examples of GO Analysis

# %% [code]
# %load examplesGOAnalysis.py

from pyiomica.enrichmentAnalyses import GOAnalysis, ExportEnrichmentReport
from pyiomica import dataStorage as ds

EnrichmentOutputDirectory = 'results/EnrichmentOutputDirectory/'

#Let's do a GO analysis for a group of genes, annotated with their "Gene Symbol":
goExample1 = GOAnalysis(["TAB1", "TNFSF13B", "MALT1", "TIRAP", "CHUK", 
                                "TNFRSF13C", "PARP1", "CSNK2A1", "CSNK2A2", "CSNK2B", "LTBR", 
                                "LYN", "MYD88", "GADD45B", "ATM", "NFKB1", "NFKB2", "NFKBIA", 
                                "IRAK4", "PIAS4", "PLAU"])

ExportEnrichmentReport(goExample1, AppendString='goExample1', OutputDirectory=EnrichmentOutputDirectory + 'GOAnalysis/')

#The information can be computed for multiple groups, if these are provided as an association:
analysisGOAssociation = GOAnalysis({"Group1": ["C6orf57", "CD46", "DHX58", "HMGB3", "MAP3K5", "NFKB2", "NOS2", "PYCARD", "PYDC1", "SSC5D"], 
                                                "Group2": ["TAB1", "TNFSF13B", "MALT1", "TIRAP", "CHUK", "TNFRSF13C", "PARP1", "CSNK2A1", "CSNK2A2", "CSNK2B", "LTBR", 
                                                            "LYN", "MYD88", "GADD45B", "ATM", "NFKB1", "NFKB2", "NFKBIA", "IRAK4", "PIAS4", "PLAU"]})

ExportEnrichmentReport(analysisGOAssociation, AppendString='analysisGOAssociation', OutputDirectory=EnrichmentOutputDirectory + 'GOAnalysis/')

#The data can be computed with or without a label. If labeled, the gene ID must be the first element for each ID provided. The data is in the form {ID,label}:
analysisGOLabel = GOAnalysis([["C6orf57", "Protein"], ["CD46", "Protein"], ["DHX58", "Protein"], ["HMGB3", "Protein"], ["MAP3K5", "Protein"], 
                                        ["NFKB2", "Protein"], ["NOS2", "Protein"], ["PYCARD", "Protein"], ["PYDC1","Protein"], ["SSC5D", "Protein"]])

ExportEnrichmentReport(analysisGOLabel, AppendString='analysisGOLabel', OutputDirectory=EnrichmentOutputDirectory + 'GOAnalysis/')

#The data can be mixed, e.g. proteins and RNA with different labels:
analysisGOMixed = GOAnalysis([["C6orf57", "Protein"], ["CD46", "Protein"], ["DHX58", "Protein"], ["HMGB3", "RNA"], ["HMGB3", "Protein"], ["MAP3K5", "Protein"], 
                                        ["NFKB2", "RNA"], ["NFKB2", "Protein"], ["NOS2", "RNA"], ["PYCARD", "RNA"], ["PYDC1", "Protein"], ["SSC5D", "Protein"]])

ExportEnrichmentReport(analysisGOMixed, AppendString='analysisGOMixed', OutputDirectory=EnrichmentOutputDirectory + 'GOAnalysis/')

#We can instead treat the data as different by setting the MultipleList and MultipleListCorrection options:
analysisGOMixedMulti = GOAnalysis([["C6orf57", "Protein"], ["CD46", "Protein"], ["DHX58", "Protein"], ["HMGB3", "RNA"], ["HMGB3", "Protein"], ["MAP3K5", "Protein"], 
                                            ["NFKB2", "RNA"], ["NFKB2", "Protein"], ["NOS2", "RNA"], ["PYCARD", "RNA"], ["PYDC1", "Protein"], ["SSC5D", "Protein"]],
                                            MultipleList=True, MultipleListCorrection='Automatic')

ExportEnrichmentReport(analysisGOMixedMulti, AppendString='analysisGOMixedMulti', OutputDirectory=EnrichmentOutputDirectory + 'GOAnalysis/')

#Let's consider an example from real protein data. We will use already clustered data, from the examples. Let's import the data:
ExampleClusteringObject = ds.read(pio.os.path.join(pio.ConstantPyIOmicaExamplesDirectory, 'exampleClusteringObject_SLV_Delta_LAG1_Autocorr'))

if not ExampleClusteringObject is None:
    #We calculate the GOAnalysis for each group in each class:
    ExampleClusteringObjectGO = GOAnalysis(ExampleClusteringObject, MultipleListCorrection='Automatic')

    ExportEnrichmentReport(ExampleClusteringObjectGO, AppendString='ExampleClusteringObjectGO', OutputDirectory=EnrichmentOutputDirectory + 'GOAnalysis/')

# %% [markdown]
# Examples of KEGG Analysis

# %% [code]
# %load examplesKEGGAnalysis.py

from pyiomica.enrichmentAnalyses import KEGGAnalysis, ExportEnrichmentReport
from pyiomica import dataStorage as ds

EnrichmentOutputDirectory = pio.os.path.join('results', 'EnrichmentOutputDirectory', '')

#Let's do a KEGG pathway analysis for a group of genes (most in the NFKB pathway), annotated with their "Gene Symbol":
keggExample1 = KEGGAnalysis(["TAB1", "TNFSF13B", "MALT1", "TIRAP", "CHUK", "TNFRSF13C", "PARP1", "CSNK2A1", "CSNK2A2", "CSNK2B", "LTBR", "LYN", "MYD88", 
                                        "GADD45B", "ATM", "NFKB1", "NFKB2", "NFKBIA", "IRAK4", "PIAS4", "PLAU", "POLR3B", "NME1", "CTPS1", "POLR3A"])

ExportEnrichmentReport(keggExample1, AppendString='keggExample1', OutputDirectory=EnrichmentOutputDirectory + 'KEGGAnalysis/')

#The information can be computed for multiple groups, if these are provided as an association:
analysisKEGGAssociation = KEGGAnalysis({"Group1": ["C6orf57", "CD46", "DHX58", "HMGB3", "MAP3K5", "NFKB2", "NOS2", "PYCARD", "PYDC1", "SSC5D"], 
                                                    "Group2": ["TAB1", "TNFSF13B", "MALT1", "TIRAP", "CHUK", "TNFRSF13C", "PARP1", "CSNK2A1", "CSNK2A2", "CSNK2B", "LTBR", 
                                                "LYN", "MYD88", "GADD45B", "ATM", "NFKB1", "NFKB2", "NFKBIA", "IRAK4", "PIAS4", "PLAU", "POLR3B", "NME1", "CTPS1", "POLR3A"]})
        
ExportEnrichmentReport(analysisKEGGAssociation, AppendString='analysisKEGGAssociation', OutputDirectory=EnrichmentOutputDirectory + 'KEGGAnalysis/')

#The data can be computed with or without a label. If labeled, the gene ID must be the first element for each ID provided. The data is in the form {ID,label}:
analysisKEGGLabel = KEGGAnalysis([["C6orf57", "Protein"], ["CD46", "Protein"], ["DHX58", "Protein"], ["HMGB3", "Protein"], ["MAP3K5", "Protein"], 
                                            ["NFKB2", "Protein"], ["NOS2", "Protein"], ["PYCARD", "Protein"], ["PYDC1","Protein"], ["SSC5D", "Protein"]])

ExportEnrichmentReport(analysisKEGGLabel, AppendString='analysisKEGGLabel', OutputDirectory=EnrichmentOutputDirectory + 'KEGGAnalysis/')

#The same result is obtained if IDs are enclosed in list brackets:
analysisKEGGNoLabel = KEGGAnalysis([["C6orf57"], ["CD46"], ["DHX58"], ["HMGB3"], ["MAP3K5"], ["NFKB2"], ["NOS2"], ["PYCARD"], ["PYDC1"], ["SSC5D"]])

ExportEnrichmentReport(analysisKEGGNoLabel, AppendString='analysisKEGGNoLabel', OutputDirectory=EnrichmentOutputDirectory + 'KEGGAnalysis/')

#The same result is obtained if IDs are input as strings:
analysisKEGGstrings = KEGGAnalysis(["C6orf57", "CD46", "DHX58", "HMGB3", "MAP3K5", "NFKB2", "NOS2", "PYCARD", "PYDC1", "SSC5D"])

ExportEnrichmentReport(analysisKEGGstrings, AppendString='analysisKEGGstrings', OutputDirectory=EnrichmentOutputDirectory + 'KEGGAnalysis/')

#The data can be mixed, e.g. proteins and RNA with different labels:
analysisKEGGMixed = KEGGAnalysis([["C6orf57", "Protein"], ["CD46", "Protein"], ["DHX58", "Protein"], ["HMGB3", "RNA"], ["HMGB3", "Protein"], ["MAP3K5", "Protein"], 
                                            ["NFKB2", "RNA"], ["NFKB2", "Protein"], ["NOS2", "RNA"], ["PYCARD", "RNA"], ["PYDC1", "Protein"], ["SSC5D", "Protein"]])

ExportEnrichmentReport(analysisKEGGMixed, AppendString='analysisKEGGMixed', OutputDirectory=EnrichmentOutputDirectory + 'KEGGAnalysis/')

#The data in this case treated as originating from a single population. Protein and RNA labeled data for the same identifier are treated as equivalent.
#We can instead treat the data as different by setting the MultipleList and MultipleListCorrection options:
analysisKEGGMixedMulti = KEGGAnalysis([["C6orf57", "Protein"], ["CD46", "Protein"], ["DHX58", "Protein"], ["HMGB3", "RNA"], ["HMGB3", "Protein"], ["MAP3K5", "Protein"], 
                                                ["NFKB2", "RNA"], ["NFKB2", "Protein"], ["NOS2", "RNA"], ["PYCARD", "RNA"], ["PYDC1", "Protein"], ["SSC5D", "Protein"]], 
                                                MultipleList=True, MultipleListCorrection='Automatic')

ExportEnrichmentReport(analysisKEGGMixedMulti, AppendString='analysisKEGGMixedMulti', OutputDirectory=EnrichmentOutputDirectory + 'KEGGAnalysis/')

#We can carry out a "Molecular" analysis for compound data. We consider the following metabolomics data, which has labels "Meta" 
#and additional mass and retention time information in the form {identifier,mass, retention time, label}:
compoundsExample = [["cpd:C19691", 325.2075, 10.677681, "Meta"], ["cpd:C17905", 594.2002, 8.727458, "Meta"],["cpd:C09921", 204.0784, 12.3909445, "Meta"], 
                    ["cpd:C18218", 272.2356, 13.473582, "Meta"], ["cpd:C14169", 235.1573, 12.267084, "Meta"],["cpd:C14245", 262.2296, 13.545572, "Meta"], 
                    ["cpd:C09137", 352.2615, 14.0554285, "Meta"], ["cpd:C09674", 296.1624, 12.147417, "Meta"], ["cpd:C00449", 276.1334, 11.004139, "Meta"], 
                    ["cpd:C02999", 364.1497, 12.147243, "Meta"], ["cpd:C07915", 309.194, 7.3625283, "Meta"],["cpd:C08760", 496.2309, 8.7241125, "Meta"], 
                    ["cpd:C14549", 276.0972, 11.078914, "Meta"], ["cpd:C20533", 601.3378, 12.75722, "Meta"], ["cpd:C20790", 212.1051, 7.127666, "Meta"], 
                    ["cpd:C09137", 352.2613, 12.869867, "Meta"], ["cpd:C17648", 400.2085, 10.843841, "Meta"], ["cpd:C07807", 240.1471, 0.48564285, "Meta"], 
                    ["cpd:C08564", 324.0948, 10.281, "Meta"], ["cpd:C19426", 338.2818, 13.758765, "Meta"], ["cpd:C02943", 468.3218, 14.263261, "Meta"], 
                    ["cpd:C04882", 1193.342, 14.707576, "Meta"]]

compoundsExampleKEGG = KEGGAnalysis(compoundsExample, FilterSignificant=True, AnalysisType='Molecular')

ExportEnrichmentReport(compoundsExampleKEGG, AppendString='compoundsExampleKEGG', OutputDirectory=EnrichmentOutputDirectory + 'KEGGAnalysis/')

#We can carry out multiomics data analysis. We consider the following simple example:
multiOmicsData = [["C6orf57", "Protein"], ["CD46", "Protein"], ["DHX58", "Protein"], ["HMGB3", "RNA"], ["HMGB3", "Protein"], 
                    ["MAP3K5", "Protein"], ["NFKB2", "RNA"], ["NFKB2", "Protein"], ["NOS2", "RNA"], ["PYCARD", "RNA"], ["PYDC1", "Protein"], 
                    ["SSC5D", "Protein"], ["cpd:C19691", 325.2075, 10.677681, "Meta"], ["cpd:C17905", 594.2002, 8.727458, "Meta"], 
                    ["cpd:C09921", 204.0784, 12.3909445, "Meta"], ["cpd:C18218", 272.2356, 13.473582, "Meta"], 
                    ["cpd:C14169", 235.1573, 12.267084, "Meta"], ["cpd:C14245", 262.2296, 13.545572, "Meta"], 
                    ["cpd:C09137", 352.2615, 14.0554285, "Meta"], ["cpd:C09674", 296.1624, 12.147417, "Meta"],
                    ["cpd:C00449", 276.1334, 11.004139, "Meta"],["cpd:C02999", 364.1497, 12.147243, "Meta"],
                    ["cpd:C07915", 309.194, 7.3625283, "Meta"],["cpd:C08760", 496.2309, 8.7241125, "Meta"],
                    ["cpd:C14549", 276.0972, 11.078914, "Meta"],["cpd:C20533", 601.3378, 12.75722, "Meta"], 
                    ["cpd:C20790", 212.1051, 7.127666, "Meta"], ["cpd:C09137", 352.2613, 12.869867, "Meta"],
                    ["cpd:C17648", 400.2085, 10.843841, "Meta"], ["cpd:C07807", 240.1471, 0.48564285, "Meta"], 
                    ["cpd:C08564", 324.0948, 10.281, "Meta"], ["cpd:C19426", 338.2818, 13.758765, "Meta"], 
                    ["cpd:C02943", 468.3218, 14.263261, "Meta"], ["cpd:C04882", 1193.342, 14.707576, "Meta"]]

#We can carry out "Genomic" and "Molecular" analysis concurrently by setting AnalysisType = "All":
multiOmicsDataKEGG = KEGGAnalysis(multiOmicsData, AnalysisType='All', MultipleList=True, MultipleListCorrection='Automatic') 

ExportEnrichmentReport(multiOmicsDataKEGG, AppendString='multiOmicsDataKEGG', OutputDirectory=EnrichmentOutputDirectory + 'KEGGAnalysis/')

#Let's consider an example from real protein data. We will use already clustered data, from the examples. Let's import the data:
ExampleClusteringObject = ds.read(pio.os.path.join(pio.ConstantPyIOmicaExamplesDirectory, 'exampleClusteringObject_SLV_Delta_LAG1_Autocorr'))

if not ExampleClusteringObject is None:
    #We calculate the KEGGAnalysis for each group in each class:
    ExampleClusteringObject = KEGGAnalysis(ExampleClusteringObject)

    ExportEnrichmentReport(ExampleClusteringObject, AppendString='ExampleClusteringObject', OutputDirectory=EnrichmentOutputDirectory + 'KEGGAnalysis/')


# %% [markdown]
# Visibility Graph

In this example we calculate the visibility graph of the mean signal of a clustered group. Both a circular as well as a horizontal layout are illustrated. Missing data are imputed to the mean of the time series.

# %% [code]
# %load examplesVisibilityGraph.py

from pyiomica.visualizationFunctions import makeVisibilityGraph, makeVisibilityBarGraph
from pyiomica import dataStorage as ds
from pyiomica.extendedDataFrame import DataFrame

# Get an example of a clustering object from ConstantPyIOmicaExamplesDirectory
ExampleClusteringObject = ds.read(pio.os.path.join(pio.ConstantPyIOmicaExamplesDirectory, 'exampleClusteringObject_SLV_Delta_LAG1_Autocorr'))

# Use Group 1, Subgroup 2 data (chosen arbitrarily here)
df_data = ExampleClusteringObject[1][2]['data']

# Read intensities of all signals and the measurement time points (here positions)
intensities, positions = df_data.values, df_data.columns.values

# Normalize and aggregate the intensities to obtain one averaged signal
normalized_intensities = DataFrame(data=intensities).imputeMissingWithMedian().apply(lambda data: pio.np.sum(data[data > 0.0]) / len(data), axis=0).values

# Make normal visibility graphs on a 'cirle' and 'line' layouts
makeVisibilityGraph(normalized_intensities, positions, 'results', 'circle_VG', layout='circle')
makeVisibilityGraph(normalized_intensities, positions, 'results', 'line_VG', layout='line')

# Make horizontal visibility graphs on a 'cirle' and 'line' layouts
makeVisibilityGraph(normalized_intensities, positions, 'results', 'circle_VG', layout='circle', horizontal=True)
makeVisibilityGraph(normalized_intensities, positions, 'results', 'line_VG', layout='line', horizontal=True)

# Make horizontal and normal bar-style visibility graphs
makeVisibilityBarGraph(normalized_intensities, positions, 'results', 'barVG')
makeVisibilityBarGraph(normalized_intensities, positions, 'results', 'barVG', horizontal=True)

# %% [markdown]
# Extended DataFrame

In this example we demonstrate usage of some of the functions added to a standard DataFrame.

# %% [code]
# %load examplesExtendedDataFrame.py

# Import Extended DataFrame from PyIOmica
from pyiomica.extendedDataFrame import DataFrame

# Create a simple data for testing and demonstration
df_data = DataFrame(data=pio.np.array([[0.5,2,3],
                                      [0,2,6],
                                      [7,3,0],
                                      [2,2,8],
                                      [1,pio.np.nan,pio.np.nan],
                                      [6,0,0],
                                      [0,0,0],
                                      [3,3,3.1],
                                      [3,2,pio.np.nan],
                                      [4,pio.np.nan,4]]).astype(float),
                    index=['s1','s2','s3','s4','s5','s6','s7','s8','s9','s10'],
                    columns=['c1', 'c2', 'c3'])
print(df_data, '\n')

# Remove all-zero signals from the data
df_data.filterOutAllZeroSignals(inplace=True)
print(df_data, '\n')

# Remove firt-point-zero signals from the data
df_data.filterOutReferencePointZeroSignals(inplace=True)
print(df_data, '\n')

# Remove nearly-constant signals from the data
df_data.removeConstantSignals(0.2, inplace=True)
print(df_data, '\n')

# Remove signals with >75% non-zero points
df_data.filterOutFractionZeroSignals(0.6, inplace=True)
print(df_data, '\n')

# Remove signals with >75% non-zero points
df_data.filterOutFractionMissingSignals(0.8, inplace=True)
print(df_data, '\n')

# Add a signal with zeros
df_data.loc['s11'] = [2,0,6]
print(df_data, '\n')

# Replace any zeros with np.NaN (missing)
df_data.tagValueAsMissing(inplace=True)
print(df_data, '\n')

# Replace any missing values (np.NaN) with values
df_data.tagMissingAsValue(value=0, inplace=True)
print(df_data, '\n')

# Replace any values smaller than 'a' with 'b'
df_data.tagLowValues(1., 1., inplace=True)
print(df_data, '\n') 

# Calculate modified zscore (median-based) of data
df_data_zm = df_data.modifiedZScore()
print(df_data_zm, '\n') 

# Quantile normalize the data
df_data_qn = df_data.quantileNormalize()
print(df_data_qn, '\n') 

# Box-cox transform data
df_data_bc = df_data.boxCoxTransform()
print(df_data_bc, '\n')

# Normalize signals to unity
df_data_un = df_data.normalizeSignalsToUnity()
print(df_data_un, '\n')

# %% [markdown]
# Gene Expression Time Series Categorization
In the example below we use SLV RNAseq data in the ConstantPyIOmicaExamplesDirectory directory to illustrate automatic time series categorization. The temporal trends, categorization and results are output in the corresponding results directories.

# %% [code]
# %load examplesCategorization.py

from pyiomica import categorizationFunctions as cf

if __name__ == '__main__':

    # Unzip example data
    with pio.zipfile.ZipFile(pio.os.path.join(pio.ConstantPyIOmicaExamplesDirectory, 'SLV.zip'), "r") as zipFile:
        zipFile.extractall(path=pio.ConstantPyIOmicaExamplesDirectory)

    # Process sample dataset SLV_Hourly1 
    # Name of the fisrt data set 
    dataName = 'SLV_Hourly1TimeSeries'

    # Define a directory name where results are be saved
    saveDir = pio.os.path.join('results', dataName, '')

    # Directory name where example data is (*.csv files)
    dataDir = pio.os.path.join(pio.ConstantPyIOmicaExamplesDirectory, 'SLV')

    # Read the example data into a DataFrame
    df_data = pio.pd.read_csv(pio.os.path.join(dataDir, dataName + '.csv'), index_col=[0,1,2], header=0)

    # Calculate time series categorization
    cf.calculateTimeSeriesCategorization(df_data, dataName, saveDir, NumberOfRandomSamples = 10**5)

    # Cluster the time series categorization results
    cf.clusterTimeSeriesCategorization(dataName, saveDir)

    # Make plots of the clustered time series categorization
    cf.visualizeTimeSeriesCategorization(dataName, saveDir)


    # Process sample dataset SLV_Hourly2, in the same way as SLV_Hourly1 above
    dataName = 'SLV_Hourly2TimeSeries'
    saveDir = pio.os.path.join('results', dataName, '')
    dataDir = pio.os.path.join(pio.ConstantPyIOmicaExamplesDirectory, 'SLV')
    df_data = pio.pd.read_csv(pio.os.path.join(dataDir, dataName + '.csv'), index_col=[0,1,2], header=0)
    cf.calculateTimeSeriesCategorization(df_data, dataName, saveDir, NumberOfRandomSamples = 10**5)
    cf.clusterTimeSeriesCategorization(dataName, saveDir)
    cf.visualizeTimeSeriesCategorization(dataName, saveDir)


    # Import data storage submodule to read results of processing sample datasets SLV_Hourly1 and SLV_Hourly2
    from pyiomica import dataStorage as ds

    # Use results from processing sample datasets SLV_Hourly1 and SLV_Hourly2 to calculate "Delta"
    dataName = 'SLV_Hourly1TimeSeries'
    df_data_processed_H1 = ds.read(dataName+'_df_data_transformed', hdf5fileName=pio.os.path.join('results',dataName,dataName+'.h5'))

    dataName = 'SLV_Hourly2TimeSeries'
    df_data_processed_H2 = ds.read(dataName+'_df_data_transformed', hdf5fileName=pio.os.path.join('results',dataName,dataName+'.h5'))

    dataName = 'SLV_Delta'
    saveDir = pio.os.path.join('results', dataName, '')
    df_data = df_data_processed_H2.compareTwoTimeSeries(df_data_processed_H1, compareAllLevelsInIndex=False, mergeFunction=pio.np.median).fillna(0.)
    cf.calculateTimeSeriesCategorization(df_data, dataName, saveDir, NumberOfRandomSamples = 10**5)
    cf.clusterTimeSeriesCategorization(dataName, saveDir)
    cf.visualizeTimeSeriesCategorization(dataName, saveDir)

# %% [markdown]
# Proteomics Time Series Categorization

# %% [code]
# %load examplesProteomicsCategorization.py

from pyiomica import categorizationFunctions as cf
from pyiomica import dataStorage as ds
from pyiomica import enrichmentAnalyses as ea

if __name__ == '__main__':

    # Unzip example data
    with pio.zipfile.ZipFile(pio.os.path.join(pio.ConstantPyIOmicaExamplesDirectory, 'SLV.zip'), "r") as zipFile:
        zipFile.extractall(path=pio.ConstantPyIOmicaExamplesDirectory)

    # Name of the fisrt data set 
    dataName = 'DailyTimeSeries_SLV_Protein'

    # Define a directory name where results are be saved
    saveDir = pio.os.path.join('results', dataName, '')

    # Directory name where example data is (*.csv files)
    dataDir = pio.os.path.join(pio.ConstantPyIOmicaExamplesDirectory, 'SLV')

    # Read the example data into a DataFrame
    df_data = pio.pd.read_csv(pio.os.path.join(dataDir, dataName + '.csv'), index_col=[0,1], header=0)

    # Calculate time series categorization
    cf.calculateTimeSeriesCategorization(df_data, dataName, saveDir, NumberOfRandomSamples = 10**5, referencePoint=2, preProcessData=False)

    # Cluster the time series categorization results
    cf.clusterTimeSeriesCategorization(dataName, saveDir)

    # Make plots of the clustered time series categorization
    cf.visualizeTimeSeriesCategorization(dataName, saveDir)

    # Do enrichment GO and KEGG analysis on LAG1 results
    LAG1 = ds.read('results/DailyTimeSeries_SLV_Protein/consolidatedGroupsSubgroups/DailyTimeSeries_SLV_Protein_LAG1_Autocorrelations_GroupsSubgroups')
    ea.ExportEnrichmentReport(ea.GOAnalysis(LAG1), AppendString='GO_LAG1', OutputDirectory='results/DailyTimeSeries_SLV_Protein/')
    ea.ExportEnrichmentReport(ea.KEGGAnalysis(LAG1), AppendString='KEGG_LAG1', OutputDirectory='results/DailyTimeSeries_SLV_Protein/')
